# Supplementary material for: Formulation, Stability, Pharmacokinetic, and Modeling Studies for Tests of Synergistic Combinations of Orally Available Approved Drugs against Ebola Virus In Vivo
Source: Microorganisms. 2021 Mar 10;9(3):566. doi: 10.3390/microorganisms9030566 (PMC7998926; doi:10.3390/microorganisms9030566)
Supplement: Supplementary file 1 [file microorganisms-09-00566-s001.zip]

Archive with 21 entries (14 files):
- microorganisms-1123604-S/
- microorganisms-1123604-S/FinchSuppDocs0308/
- microorganisms-1123604-S/FinchSuppDocs0308/Finch.SD.docx
- microorganisms-1123604-S/FinchSuppDocs0308/Finch.SFs.rr.docx
- microorganisms-1123604-S/FinchSuppDocs0308/Finch.STs.031021.docx
- microorganisms-1123604-S/Supplementary Figures/
- microorganisms-1123604-S/Supplementary Figures/SupFig1.tif
- microorganisms-1123604-S/Supplementary Figures/SupFig2.tif
- microorganisms-1123604-S/Supplementary Figures/SupFig3.v1.tif
- microorganisms-1123604-S/Supplementary Figures/SupFig4.tif
- microorganisms-1123604-S/Supplementary Figures/SupFig5.tif
- microorganisms-1123604-S/__MACOSX/
- microorganisms-1123604-S/__MACOSX/FinchSuppDocs0308/
- microorganisms-1123604-S/__MACOSX/FinchSuppDocs0308/._Finch.SD.docx
- microorganisms-1123604-S/__MACOSX/FinchSuppDocs0308/._Finch.SFs.rr.docx
- microorganisms-1123604-S/__MACOSX/FinchSuppDocs0308/._Finch.STs.rr.docx
- __MACOSX/
- __MACOSX/FinchSuppDocs0308/
- __MACOSX/FinchSuppDocs0308/._Finch.SD.docx
- __MACOSX/FinchSuppDocs0308/._Finch.SFs.rr.docx
- __MACOSX/FinchSuppDocs0308/._Finch.STs.rr.docx
